# Supplementary material for: Graphene Oxide and Graphene Quantum Dots as Delivery Systems of Cationic Porphyrins: Photo-Antiproliferative Activity Evaluation towards T24 Human Bladder Cancer Cells
Source: Pharmaceutics. 2021 Sep 18;13(9):1512. doi: 10.3390/pharmaceutics13091512 (PMC8470602; doi:10.3390/pharmaceutics13091512)
Supplement: Supplementary file 1 [file pharmaceutics-13-01512-s001.zip]

Archive with 1 entries (1 files):
- pharmaceutics-1325648-supplementary.pdf
